# Supplementary material for: Geochemical Control of PAHs by Inflowing River Water to West Nanao Bay, Japan, and Its Influences on Ecological Risk: Small-Scale Changes Observed under Near-Background Conditions at an Enclosed Bay
Source: Int J Environ Res Public Health. 2021 Sep 30;18(19):10310. doi: 10.3390/ijerph181910310 (PMC8508535; doi:10.3390/ijerph181910310)
Supplement: Supplementary file 1 [file ijerph-18-10310-s001.zip]

Archive with 1 entries (1 files):
- ijerph-1362929-supplementary.pdf
